# Supplementary material for: CRISPR/Cas9-Mediated Knock-Out of KrasG12D Mutated Pancreatic Cancer Cell Lines
Source: Int J Mol Sci. 2019 Nov 14;20(22):5706. doi: 10.3390/ijms20225706 (PMC6888344; doi:10.3390/ijms20225706)
Supplement: Supplementary file 1 [file ijms-20-05706-s001.zip]

Archive with 3 entries (3 files):
- Supplementary_Tables_Legends.docx
- Supplementary_Table_DEGs.xlsx
- Supplementary_Table_FunctionalAnalysis.xlsx
