# Supplementary material for: CRISPR/Cas9-Mediated Knock-Out of KrasG12D Mutated Pancreatic Cancer Cell Lines
Source: Int J Mol Sci. 2019 Nov 14;20(22):5706. doi: 10.3390/ijms20225706 (PMC6888344; doi:10.3390/ijms20225706)
Supplement: Supplementary file 1 [file ijms-20-05706-s001.zip › Supplementary_Table_DEGs.xlsx]

## Sheet: samples.txt_quantification_RSEM
Gene Ensemble ID	log2-transformed fold-change	False discovery rate	Mouse gene symbol	Regulation	Description
ENSMUSG00000035373	8.45118	2.43627e-05	Ccl7	up	chemokine (C-C motif) ligand 7
ENSMUSG00000035385	7.9864	1.70155e-08	Ccl2	up	chemokine (C-C motif) ligand 2
ENSMUSG00000021579	7.65045	0.00013143	Lrrc14b	up	leucine rich repeat containing 14B
ENSMUSG00000047747	7.37354	0.00154581	Rnf150	up	ring finger protein 150
ENSMUSG00000027656	7.09772	0.00024535	Ccn5	up	cellular communication network factor 5
ENSMUSG00000041696	6.97123	0.000934003	Rasl12	up	RAS-like, family 12
ENSMUSG00000038521	6.76884	0.00013143	C1s1	up	complement component 1, s subcomponent 1
ENSMUSG00000050370	6.5455	0.017196	Ch25h	up	cholesterol 25-hydroxylase
ENSMUSG00000032773	6.50273	1.13691e-05	Chrm1	up	cholinergic receptor, muscarinic 1, CNS
ENSMUSG00000015090	6.30135	0.000447669	Ptgds	up	prostaglandin D2 synthase (brain)
ENSMUSG00000057726	6.19756	2.22004e-14	Serpinb9g	up	serine (or cysteine) peptidase inhibitor, clade B, member 9g
ENSMUSG00000045620	6.09865	0.00125644	Odf3l1	up	outer dense fiber of sperm tails 3-like 1
ENSMUSG00000030468	6.00214	6.4941e-17	Siglecg	up	sialic acid binding Ig-like lectin G
ENSMUSG00000067656	5.83872	0.00070472	Slc22a27	up	solute carrier family 22, member 27
ENSMUSG00000066366	5.81876	0.0135412	Serpina1a	up	serine (or cysteine) peptidase inhibitor, clade A, member 1A
ENSMUSG00000037145	5.81518	8.10303e-07	2210407C18Rik	up	RIKEN cDNA 2210407C18 gene
ENSMUSG00000031613	5.68588	1.00818e-30	Hpgd	up	hydroxyprostaglandin dehydrogenase 15 (NAD)
ENSMUSG00000034612	5.60076	6.80392e-05	Chst11	up	carbohydrate sulfotransferase 11
ENSMUSG00000024028	5.57331	0.000765283	Tff2	up	trefoil factor 2 (spasmolytic protein 1)
ENSMUSG00000035783	5.53961	5.61045e-06	Acta2	up	actin, alpha 2, smooth muscle, aorta
ENSMUSG00000052520	5.44518	0.0441625	Cyp2j5	up	cytochrome P450, family 2, subfamily j, polypeptide 5
ENSMUSG00000031271	5.41262	4.65533e-05	Serpina7	up	serine (or cysteine) peptidase inhibitor, clade A (alpha-1 antiproteinase, antitrypsin), member 7
ENSMUSG00000070695	5.40463	0.0266599	Cntnap5a	up	contactin associated protein-like 5A
ENSMUSG00000035540	5.36462	0.00217379	Gc	up	vitamin D binding protein
ENSMUSG00000038327	5.30924	9.19104e-15	Serpinb9f	up	serine (or cysteine) peptidase inhibitor, clade B, member 9f
ENSMUSG00000032978	5.20963	0.00104589	Guca2b	up	guanylate cyclase activator 2b (retina)
ENSMUSG00000019122	5.20171	2.49958e-19	Ccl9	up	chemokine (C-C motif) ligand 9
ENSMUSG00000025075	5.1766	0.000106409	Habp2	up	hyaluronic acid binding protein 2
ENSMUSG00000078234	5.13846	1.3842e-05	Klhdc7a	up	kelch domain containing 7A
ENSMUSG00000005124	5.09812	1.56088e-66	Ccn4	up	cellular communication network factor 4
ENSMUSG00000003617	5.06737	2.85361e-12	Cp	up	ceruloplasmin
ENSMUSG00000046207	5.05708	0.0313951	Pik3r6	up	phosphoinositide-3-kinase regulatory subunit 5
ENSMUSG00000056643	5.0482	0.000311737	Chst13	up	carbohydrate sulfotransferase 13
ENSMUSG00000051497	5.00651	1.67631e-07	Kcnj16	up	potassium inwardly-rectifying channel, subfamily J, member 16
ENSMUSG00000031722	4.94021	0.0273718	Hp	up	haptoglobin
ENSMUSG00000075044	4.89318	0.0011471	Slc22a29	up	solute carrier family 22. member 29
ENSMUSG00000070546	4.87322	4.8277e-06	Mrgprb3	up	MAS-related GPR, member B3
ENSMUSG00000009378	4.86298	1.23299e-05	Slc16a12	up	solute carrier family 16 (monocarboxylic acid transporters), member 12
ENSMUSG00000079262	4.84327	0.00773386	Slco1a6	up	solute carrier organic anion transporter family, member 1a6
ENSMUSG00000021404	4.80977	1.20178e-13	Serpinb9c	up	serine (or cysteine) peptidase inhibitor, clade B, member 9c
ENSMUSG00000046213	4.79821	0.0259027	Cym	up	chymosin
ENSMUSG00000026043	4.76925	0.0004866	Col3a1	up	collagen, type III, alpha 1
ENSMUSG00000031284	4.73939	6.46613e-16	Pak3	up	p21 (RAC1) activated kinase 3
ENSMUSG00000042834	4.72784	0.00653131	Nrep	up	neuronal regeneration related protein
ENSMUSG00000028373	4.71963	0.00852002	Astn2	up	astrotactin 2
ENSMUSG00000030849	4.69548	0.0244373	Fgfr2	up	fibroblast growth factor receptor 2
ENSMUSG00000050425	4.67079	0.0124279	Mrgprb2	up	MAS-related GPR, member B2
ENSMUSG00000022489	4.6091	0.00419851	Pde1b	up	phosphodiesterase 1B, Ca2+-calmodulin dependent
ENSMUSG00000028766	4.57343	0.000705698	Alpl	up	alkaline phosphatase, liver/bone/kidney
ENSMUSG00000025083	4.56482	0.000577508	Afap1l2	up	actin filament associated protein 1-like 2
ENSMUSG00000036885	4.50226	9.05396e-09	Arhgef26	up	Rho guanine nucleotide exchange factor (GEF) 26
ENSMUSG00000030562	4.49162	8.26659e-05	Nox4	up	NADPH oxidase 4
ENSMUSG00000046997	4.47297	4.75724e-09	Spsb4	up	splA/ryanodine receptor domain and SOCS box containing 4
ENSMUSG00000025321	4.47042	0.00976325	Itgb8	up	integrin beta 8
ENSMUSG00000023247	4.46592	0.000342148	Guca2a	up	guanylate cyclase activator 2a (guanylin)
ENSMUSG00000024778	4.4195	2.03811e-05	Fas	up	Fas (TNF receptor superfamily member 6)
ENSMUSG00000046807	4.40149	3.26067e-05	Lrrc75b	up	leucine rich repeat containing 75B
ENSMUSG00000024164	4.39615	0.000739317	C3	up	complement component 3
ENSMUSG00000024675	4.3874	0.00404094	Ms4a4c	up	membrane-spanning 4-domains, subfamily A, member 4C
ENSMUSG00000029661	4.34804	0.0141683	Col1a2	up	collagen, type I, alpha 2
ENSMUSG00000050345	4.34729	0.000229576	4930486L24Rik	up	RIKEN cDNA 4930486L24 gene
ENSMUSG00000071424	4.34686	0.0355601	Grid2	up	glutamate receptor, ionotropic, delta 2
ENSMUSG00000027955	4.27956	0.0152689	Gask1b	up	golgi associated kinase 1B
ENSMUSG00000038587	4.26195	0.00646254	Akap12	up	A kinase (PRKA) anchor protein (gravin) 12
ENSMUSG00000032332	4.24137	1.83781e-09	Col12a1	up	collagen, type XII, alpha 1
ENSMUSG00000021335	4.21419	0.0484442	Slc17a1	up	solute carrier family 17 (sodium phosphate), member 1
ENSMUSG00000037379	4.17998	8.74642e-13	Spon2	up	spondin 2, extracellular matrix protein
ENSMUSG00000026463	4.17054	1.87354e-12	Atp2b4	up	ATPase, Ca++ transporting, plasma membrane 4
ENSMUSG00000035811	4.13081	0.0189672	Ugt2b35	up	UDP glucuronosyltransferase 2 family, polypeptide B35
ENSMUSG00000020902	4.12954	8.7837e-05	Ntn1	up	netrin 1
ENSMUSG00000037621	4.12909	2.4538e-06	Atoh8	up	atonal bHLH transcription factor 8
ENSMUSG00000041548	4.09839	0.0442729	Hspb8	up	heat shock protein 8
ENSMUSG00000053101	4.07751	2.36417e-08	Gpr141	up	G protein-coupled receptor 141
ENSMUSG00000079363	4.02733	0.00663855	Gbp4	up	guanylate binding protein 4
ENSMUSG00000098094	4.02588	0.0488245	Scgb2b17	up	secretoglobin, family 2B, member 17
ENSMUSG00000023019	4.01948	1.67308e-07	Gpd1	up	glycerol-3-phosphate dehydrogenase 1 (soluble)
ENSMUSG00000049313	3.95567	0.00070472	Sorl1	up	sortilin-related receptor, LDLR class A repeats-containing
ENSMUSG00000102692	3.90976	0.00374001	Dchs2	up	dachsous cadherin related 2
ENSMUSG00000029298	3.86794	0.000398288	Gbp9	up	guanylate-binding protein 9
ENSMUSG00000043388	3.85106	5.48117e-07	Tmem130	up	transmembrane protein 130
ENSMUSG00000031844	3.84599	0.0291211	Hsd17b2	up	hydroxysteroid (17-beta) dehydrogenase 2
ENSMUSG00000025854	3.84487	3.70323e-06	Fam20c	up	family with sequence similarity 20, member C
ENSMUSG00000045441	3.8239	0.00217379	Gprin3	up	GPRIN family member 3
ENSMUSG00000040093	3.81811	1.9761e-09	Bmf	up	BCL2 modifying factor
ENSMUSG00000022893	3.79462	8.05592e-32	Adamts1	up	a disintegrin-like and metallopeptidase (reprolysin type) with thrombospondin type 1 motif, 1
ENSMUSG00000027961	3.74414	5.98698e-09	Lrrc39	up	leucine rich repeat containing 39
ENSMUSG00000052135	3.72189	0.00032495	Foxo6	up	forkhead box O6
ENSMUSG00000048455	3.6939	1.16095e-06	Sprr1b	up	small proline-rich protein 1B
ENSMUSG00000073599	3.65423	0.0111191	Ecscr	up	endothelial cell surface expressed chemotaxis and apoptosis regulator
ENSMUSG00000062342	3.65298	0.0195773	Serpinb9e	up	serine (or cysteine) peptidase inhibitor, clade B, member 9e
ENSMUSG00000038768	3.63867	0.00098578	9130409I23Rik	up	RIKEN cDNA 9130409I23 gene
ENSMUSG00000026308	3.63656	0.000527184	Klhl30	up	kelch-like 30
ENSMUSG00000033788	3.6189	0.0015431	Dysf	up	dysferlin
ENSMUSG00000020633	3.60673	0.00212349	Dcdc2c	up	doublecortin domain containing 2C
ENSMUSG00000032327	3.57906	3.48179e-08	Stra6	up	stimulated by retinoic acid gene 6
ENSMUSG00000027995	3.57305	0.000424779	Tlr2	up	toll-like receptor 2
ENSMUSG00000001510	3.56324	4.39813e-06	Dlx3	up	distal-less homeobox 3
ENSMUSG00000070280	3.55934	5.48601e-06	Slc22a14	up	solute carrier family 22 (organic cation transporter), member 14
ENSMUSG00000095799	3.55781	0.000359512	Gm8332	up	predicted pseudogene 8332
ENSMUSG00000049690	3.55645	0.00025388	Nckap5	up	NCK-associated protein 5
ENSMUSG00000085683	3.55101	0.00184954	Tmem238l	up	transmembrane protein 238 like
ENSMUSG00000024901	3.52125	0.0279274	Peli3	up	pellino 3
ENSMUSG00000056290	3.50466	0.00861314	Ms4a4b	up	membrane-spanning 4-domains, subfamily A, member 4B
ENSMUSG00000037053	3.49328	0.0161366	Azgp1	up	alpha-2-glycoprotein 1, zinc
ENSMUSG00000032564	3.4911	1.60211e-07	Cpne4	up	copine IV
ENSMUSG00000021806	3.4712	7.47625e-05	Nid2	up	nidogen 2
ENSMUSG00000033327	3.42186	0.000695565	Tnxb	up	tenascin XB
ENSMUSG00000026976	3.4157	4.41177e-06	Pax8	up	paired box 8
ENSMUSG00000039062	3.40759	0.000288904	Anpep	up	alanyl (membrane) aminopeptidase
ENSMUSG00000032363	3.3763	0.00245925	Adamts7	up	a disintegrin-like and metallopeptidase (reprolysin type) with thrombospondin type 1 motif, 7
ENSMUSG00000033467	3.36901	0.0203251	Crlf2	up	cytokine receptor-like factor 2
ENSMUSG00000040133	3.33592	4.77435e-05	Gpr176	up	G protein-coupled receptor 176
ENSMUSG00000041729	3.30511	0.0409606	Coro2b	up	coronin, actin binding protein, 2B
ENSMUSG00000063415	3.30116	0.00363083	Cyp26b1	up	cytochrome P450, family 26, subfamily b, polypeptide 1
ENSMUSG00000023092	3.27762	2.67326e-06	Fhl1	up	four and a half LIM domains 1
ENSMUSG00000054266	3.27292	2.38852e-06	Serpinb9d	up	serine (or cysteine) peptidase inhibitor, clade B, member 9d
ENSMUSG00000024621	3.23819	0.0046017	Csf1r	up	colony stimulating factor 1 receptor
ENSMUSG00000023122	3.22363	1.41594e-08	Sult1c2	up	sulfotransferase family, cytosolic, 1C, member 2
ENSMUSG00000012350	3.20547	0.000335859	Ehf	up	ets homologous factor
ENSMUSG00000038151	3.19596	0.028736	Prdm1	up	PR domain containing 1, with ZNF domain
ENSMUSG00000049985	3.17644	0.00212349	Ankrd55	up	ankyrin repeat domain 55
ENSMUSG00000051648	3.16072	0.0206287	Kctd19	up	potassium channel tetramerisation domain containing 19
ENSMUSG00000039438	3.14337	0.0030315	Ttc36	up	tetratricopeptide repeat domain 36
ENSMUSG00000047250	3.11777	7.61704e-06	Ptgs1	up	prostaglandin-endoperoxide synthase 1
ENSMUSG00000055172	3.11141	0.000400933	C1ra	up	complement component 1, r subcomponent A
ENSMUSG00000025938	3.09579	1.09294e-06	Slco5a1	up	solute carrier organic anion transporter family, member 5A1
ENSMUSG00000034227	3.0579	5.94879e-07	Foxj1	up	forkhead box J1
ENSMUSG00000031842	3.05017	8.24398e-05	Pde4c	up	phosphodiesterase 4C, cAMP specific
ENSMUSG00000026389	3.04705	0.0115231	Steap3	up	STEAP family member 3
ENSMUSG00000030621	3.04545	3.30366e-05	Me3	up	malic enzyme 3, NADP(+)-dependent, mitochondrial
ENSMUSG00000044313	3.03299	0.00254597	Mab21l3	up	mab-21-like 3
ENSMUSG00000053469	3.02047	0.000333296	Tg	up	thyroglobulin
ENSMUSG00000027820	3.01937	0.000682251	Mme	up	membrane metallo endopeptidase
ENSMUSG00000022372	2.97537	3.86299e-05	Sla	up	src-like adaptor
ENSMUSG00000038527	2.96734	2.9331e-07	C1rl	up	complement component 1, r subcomponent-like
ENSMUSG00000022440	2.92118	0.000696316	C1qtnf6	up	C1q and tumor necrosis factor related protein 6
ENSMUSG00000024500	2.90318	0.000996733	Ppp2r2b	up	protein phosphatase 2, regulatory subunit B, beta
ENSMUSG00000059742	2.88537	3.02403e-05	Kcnh7	up	potassium voltage-gated channel, subfamily H (eag-related), member 7
ENSMUSG00000063975	2.88488	1.03011e-14	Slco1a5	up	solute carrier organic anion transporter family, member 1a5
ENSMUSG00000032224	2.87911	0.00125962	Fam81a	up	family with sequence similarity 81, member A
ENSMUSG00000010435	2.85544	0.0035817	Spaca7	up	sperm acrosome associated 7
ENSMUSG00000026167	2.82693	0.0269692	Wnt10a	up	wingless-type MMTV integration site family, member 10A
ENSMUSG00000074731	2.80623	0.0181976	Zfp345	up	zinc finger protein 345
ENSMUSG00000031385	2.80584	0.0207796	Plxnb3	up	plexin B3
ENSMUSG00000028339	2.79405	0.000229576	Col15a1	up	collagen, type XV, alpha 1
ENSMUSG00000034159	2.77968	6.5086e-06	Mab21l4	up	mab-21-like 4
ENSMUSG00000095440	2.75781	0.0278086	Fignl2	up	fidgetin-like 2
ENSMUSG00000029716	2.74406	0.0144487	Tfr2	up	transferrin receptor 2
ENSMUSG00000042286	2.73643	0.00910429	Stab1	up	stabilin 1
ENSMUSG00000027690	2.73499	3.43329e-05	Slc2a2	up	solute carrier family 2 (facilitated glucose transporter), member 2
ENSMUSG00000029369	2.7241	3.19372e-08	Afm	up	afamin
ENSMUSG00000020866	2.67105	1.7187e-05	Cacna1g	up	calcium channel, voltage-dependent, T type, alpha 1G subunit
ENSMUSG00000029650	2.63544	0.00128635	Slc46a3	up	solute carrier family 46, member 3
ENSMUSG00000058152	2.62858	0.00137424	Chsy3	up	chondroitin sulfate synthase 3
ENSMUSG00000015405	2.61877	0.0359524	Ace2	up	angiotensin I converting enzyme (peptidyl-dipeptidase A) 2
ENSMUSG00000040690	2.61417	0.0239622	Col16a1	up	collagen, type XVI, alpha 1
ENSMUSG00000024235	2.60963	0.0433195	Map3k8	up	mitogen-activated protein kinase kinase kinase 8
ENSMUSG00000070704	2.60844	0.0437969	Ugt2b36	up	UDP glucuronosyltransferase 2 family, polypeptide B36
ENSMUSG00000026405	2.58993	5.48117e-07	C4bp	up	complement component 4 binding protein
ENSMUSG00000038811	2.58615	0.0376798	Gngt2	up	guanine nucleotide binding protein (G protein), gamma transducing activity polypeptide 2
ENSMUSG00000102748	2.57697	0.0336089	Pcdhgb2	up	protocadherin gamma subfamily B, 2
ENSMUSG00000044162	2.55851	0.0118576	Tnip3	up	TNFAIP3 interacting protein 3
ENSMUSG00000021403	2.55297	0.000989613	Serpinb9b	up	serine (or cysteine) peptidase inhibitor, clade B, member 9b
ENSMUSG00000020312	2.54229	0.0213489	Shc2	up	SHC (Src homology 2 domain containing) transforming protein 2
ENSMUSG00000020774	2.53617	0.00969298	Aspa	up	aspartoacylase
ENSMUSG00000029093	2.52381	0.000170201	Sorcs2	up	sortilin-related VPS10 domain containing receptor 2
ENSMUSG00000039239	2.50567	6.6669e-05	Tgfb2	up	transforming growth factor, beta 2
ENSMUSG00000057315	2.50223	0.00171447	Arhgap24	up	Rho GTPase activating protein 24
ENSMUSG00000051457	2.49432	0.00914317	Spn	up	sialophorin
ENSMUSG00000031637	2.48602	0.0152689	Lrp2bp	up	Lrp2 binding protein
ENSMUSG00000074882	2.47136	0.0314182	Cyp2c68	up	cytochrome P450, family 2, subfamily c, polypeptide 68
ENSMUSG00000043903	2.45095	7.42055e-15	Zfp469	up	zinc finger protein 469
ENSMUSG00000030711	2.45063	0.0402612	Sult1a1	up	sulfotransferase family 1A, phenol-preferring, member 1
ENSMUSG00000031274	2.42151	0.00110149	Col4a5	up	collagen, type IV, alpha 5
ENSMUSG00000037437	2.41527	0.00910429	Adam32	up	a disintegrin and metallopeptidase domain 32
ENSMUSG00000047963	2.40722	0.00992435	Stbd1	up	starch binding domain 1
ENSMUSG00000045312	2.39321	0.00734395	Lhfpl2	up	lipoma HMGIC fusion partner-like 2
ENSMUSG00000022537	2.38801	0.0311646	Tmem44	up	transmembrane protein 44
ENSMUSG00000022665	2.38231	0.000519501	Ccdc80	up	coiled-coil domain containing 80
ENSMUSG00000044197	2.36159	0.0290246	Gpr146	up	G protein-coupled receptor 146
ENSMUSG00000014599	2.35629	9.67428e-05	Csf1	up	colony stimulating factor 1 (macrophage)
ENSMUSG00000051359	2.35312	0.000284736	Ncald	up	neurocalcin delta
ENSMUSG00000028211	2.35297	2.26758e-05	Trp53inp1	up	transformation related protein 53 inducible nuclear protein 1
ENSMUSG00000023073	2.32319	0.0421642	Slc10a2	up	solute carrier family 10, member 2
ENSMUSG00000050860	2.32156	4.05136e-05	Phospho1	up	phosphatase, orphan 1
ENSMUSG00000045414	2.32011	2.39649e-07	Dipk2a	up	divergent protein kinase domain 2A
ENSMUSG00000025347	2.31815	0.0215438	Mettl7b	up	methyltransferase like 7B
ENSMUSG00000029195	2.31264	0.0116353	Klb	up	klotho beta
ENSMUSG00000018381	2.30857	0.000420249	Abi3	up	ABI gene family, member 3
ENSMUSG00000006435	2.29401	0.00687117	Neurl1a	up	neuralized E3 ubiquitin protein ligase 1A
ENSMUSG00000036067	2.28711	0.030998	Slc2a6	up	solute carrier family 2 (facilitated glucose transporter), member 6
ENSMUSG00000055301	2.27618	8.7874e-08	Adh7	up	alcohol dehydrogenase 7 (class IV), mu or sigma polypeptide
ENSMUSG00000032060	2.26987	1.97532e-06	Cryab	up	crystallin, alpha B
ENSMUSG00000022265	2.2641	4.50477e-21	Ank	up	progressive ankylosis
ENSMUSG00000018593	2.25337	3.91971e-05	Sparc	up	secreted acidic cysteine rich glycoprotein
ENSMUSG00000024677	2.23661	0.0342455	Ms4a6b	up	membrane-spanning 4-domains, subfamily A, member 6B
ENSMUSG00000021876	2.20687	0.00664045	Rnase4	up	ribonuclease, RNase A family 4
ENSMUSG00000025545	2.20309	0.0333927	Clybl	up	citrate lyase beta like
ENSMUSG00000090272	2.18292	0.015888	Mndal	up	myeloid nuclear differentiation antigen like
ENSMUSG00000027107	2.17722	0.000292034	Chrna1	up	cholinergic receptor, nicotinic, alpha polypeptide 1 (muscle)
ENSMUSG00000014782	2.17651	0.0013483	Plekhg4	up	pleckstrin homology domain containing, family G (with RhoGef domain) member 4
ENSMUSG00000034295	2.17574	9.09635e-05	Fhod3	up	formin homology 2 domain containing 3
ENSMUSG00000102440	2.16239	0.00318349	Pcdhga9	up	protocadherin gamma subfamily A, 9
ENSMUSG00000020836	2.15932	0.00184954	Coro6	up	coronin 6
ENSMUSG00000032357	2.15636	1.67631e-07	Tinag	up	tubulointerstitial nephritis antigen
ENSMUSG00000028782	2.12962	0.0267282	Adgrb2	up	adhesion G protein-coupled receptor B2
ENSMUSG00000048772	2.10695	0.0411249	Tmem53	up	transmembrane protein 53
ENSMUSG00000020798	2.10334	7.3731e-05	Spns3	up	spinster homolog 3
ENSMUSG00000060317	2.07489	0.0156182	Acnat2	up	acyl-coenzyme A amino acid N-acyltransferase 2
ENSMUSG00000027408	2.06759	0.0301858	Cpxm1	up	carboxypeptidase X 1 (M14 family)
ENSMUSG00000009614	2.06725	0.00969298	Sardh	up	sarcosine dehydrogenase
ENSMUSG00000062563	2.04652	0.0253481	Cys1	up	cystin 1
ENSMUSG00000062901	2.0465	0.000555512	Klhl24	up	kelch-like 24
ENSMUSG00000003992	2.04147	3.14439e-06	Ssbp2	up	single-stranded DNA binding protein 2
ENSMUSG00000069733	2.03612	0.0456078	Ube2u	up	ubiquitin-conjugating enzyme E2U (putative)
ENSMUSG00000040447	2.02613	7.22697e-05	Spns2	up	spinster homolog 2
ENSMUSG00000022773	2.02379	0.00265851	Ypel1	up	yippee like 1
ENSMUSG00000005686	2.01773	0.0303831	Ampd3	up	adenosine monophosphate deaminase 3
ENSMUSG00000059336	-11.4613	1.90325e-25	Slc14a1	down	solute carrier family 14 (urea transporter), member 1
ENSMUSG00000040728	-11.0366	3.91971e-05	Esrp1	down	epithelial splicing regulatory protein 1
ENSMUSG00000025582	-8.70782	3.79352e-13	Nptx1	down	neuronal pentraxin 1
ENSMUSG00000091055	-8.62803	3.17928e-08	Siglec15	down	sialic acid binding Ig-like lectin 15
ENSMUSG00000026347	-8.45332	1.24204e-16	Tmem163	down	transmembrane protein 163
ENSMUSG00000021464	-8.34047	8.41554e-06	Ror2	down	receptor tyrosine kinase-like orphan receptor 2
ENSMUSG00000031995	-7.92921	3.07807e-07	St14	down	suppression of tumorigenicity 14 (colon carcinoma)
ENSMUSG00000014725	-7.33478	1.0317e-12	Adam28	down	a disintegrin and metallopeptidase domain 28
ENSMUSG00000024600	-7.01212	1.76475e-28	Slc27a6	down	solute carrier family 27 (fatty acid transporter), member 6
ENSMUSG00000030049	-6.7296	9.50097e-06	Gkn2	down	gastrokine 2
ENSMUSG00000049420	-6.51466	0.00203693	Tmem200a	down	transmembrane protein 200A
ENSMUSG00000000690	-6.50573	0.00653131	Hoxb6	down	homeobox B6
ENSMUSG00000056296	-6.35907	0.0140664	Synpr	down	synaptoporin
ENSMUSG00000005320	-6.26078	0.0356929	Fgfr4	down	fibroblast growth factor receptor 4
ENSMUSG00000037624	-6.17808	0.000512484	Kcnk2	down	potassium channel, subfamily K, member 2
ENSMUSG00000027377	-6.12075	7.92766e-14	Mall	down	mal, T cell differentiation protein-like
ENSMUSG00000060985	-5.97663	0.029589	Tdrd5	down	tudor domain containing 5
ENSMUSG00000024421	-5.97614	0.000415637	Lama3	down	laminin, alpha 3
ENSMUSG00000026787	-5.89131	0.00499622	Gad2	down	glutamic acid decarboxylase 2
ENSMUSG00000038253	-5.7234	0.0348346	Hoxa5	down	homeobox A5
ENSMUSG00000028699	-5.71882	4.8277e-06	Tspan1	down	tetraspanin 1
ENSMUSG00000056004	-5.50184	0.0183681	9330182L06Rik	down	RIKEN cDNA 9330182L06 gene
ENSMUSG00000045518	-5.43039	0.00466461	Onecut3	down	one cut domain, family member 3
ENSMUSG00000016458	-5.41675	0.00976325	Wt1	down	Wilms tumor 1 homolog
ENSMUSG00000036687	-5.38364	0.00330036	Tmem184a	down	transmembrane protein 184a
ENSMUSG00000043003	-5.21401	0.0389434	Rasef	down	RAS and EF hand domain containing
ENSMUSG00000045394	-5.16423	0.000267221	Epcam	down	epithelial cell adhesion molecule
ENSMUSG00000022221	-5.07246	1.7187e-05	Ripk3	down	receptor-interacting serine-threonine kinase 3
ENSMUSG00000046093	-4.81361	0.0102451	Hpcal4	down	hippocalcin-like 4
ENSMUSG00000002900	-4.80779	4.34399e-31	Lamb1	down	laminin B1
ENSMUSG00000039252	-4.7341	7.95546e-05	Lgi2	down	leucine-rich repeat LGI family, member 2
ENSMUSG00000031111	-4.66761	0.0125136	Igsf1	down	immunoglobulin superfamily, member 1
ENSMUSG00000006777	-4.65549	0.00319565	Krt23	down	keratin 23
ENSMUSG00000050711	-4.64836	0.0259027	Scg2	down	secretogranin II
ENSMUSG00000046456	-4.61934	0.000142274	Tmem150b	down	transmembrane protein 150B
ENSMUSG00000021765	-4.57561	9.38651e-07	Fst	down	follistatin
ENSMUSG00000030607	-4.54211	3.24829e-08	Acan	down	aggrecan
ENSMUSG00000050737	-4.53517	1.20016e-07	Ptges	down	prostaglandin E synthase
ENSMUSG00000045027	-4.53117	1.59062e-16	Prss22	down	protease, serine 22
ENSMUSG00000042659	-4.47874	0.0299692	Arrdc4	down	arrestin domain containing 4
ENSMUSG00000030450	-4.42538	0.00969298	Oca2	down	oculocutaneous albinism II
ENSMUSG00000036949	-4.36957	2.44013e-07	Slc39a12	down	solute carrier family 39 (zinc transporter), member 12
ENSMUSG00000022076	-4.35299	7.17264e-07	Klhl1	down	kelch-like 1
ENSMUSG00000019734	-4.29695	1.51852e-07	Tmc4	down	transmembrane channel-like gene family 4
ENSMUSG00000024427	-4.27975	4.8697e-14	Spry4	down	sprouty RTK signaling antagonist 4
ENSMUSG00000068196	-4.27095	6.66098e-16	Col8a1	down	collagen, type VIII, alpha 1
ENSMUSG00000038067	-4.25463	0.000203367	Csf3	down	colony stimulating factor 3 (granulocyte)
ENSMUSG00000021187	-4.21549	0.0315147	Tc2n	down	tandem C2 domains, nuclear
ENSMUSG00000026205	-4.18253	0.00987675	Slc23a3	down	solute carrier family 23 (nucleobase transporters), member 3
ENSMUSG00000026090	-4.14642	7.51069e-06	2010300C02Rik	down	RIKEN cDNA 2010300C02 gene
ENSMUSG00000074934	-4.12487	0.0120652	Grem1	down	gremlin 1, DAN family BMP antagonist
ENSMUSG00000062345	-4.11463	0.00062411	Serpinb2	down	serine (or cysteine) peptidase inhibitor, clade B, member 2
ENSMUSG00000054537	-4.09227	1.05014e-16	Tmprss11e	down	transmembrane protease, serine 11e
ENSMUSG00000027978	-4.08281	0.000323993	Prss12	down	protease, serine 12 neurotrypsin (motopsin)
ENSMUSG00000030050	-4.06907	1.52384e-05	Gkn1	down	gastrokine 1
ENSMUSG00000004542	-3.96807	0.000712334	Psg19	down	pregnancy specific glycoprotein 19
ENSMUSG00000003949	-3.94655	0.00910429	Hlf	down	hepatic leukemia factor
ENSMUSG00000055026	-3.90794	0.0476317	Gabrg3	down	gamma-aminobutyric acid (GABA) A receptor, subunit gamma 3
ENSMUSG00000035456	-3.90627	0.00374001	Prdm8	down	PR domain containing 8
ENSMUSG00000004864	-3.88148	7.51839e-06	Mapk13	down	mitogen-activated protein kinase 13
ENSMUSG00000031558	-3.84169	2.22436e-17	Slit2	down	slit guidance ligand 2
ENSMUSG00000059588	-3.8246	7.61704e-06	Calcrl	down	calcitonin receptor-like
ENSMUSG00000026938	-3.81899	0.0430842	Fcna	down	ficolin A
ENSMUSG00000079440	-3.81628	1.05632e-08	Alpi	down	alkaline phosphatase, intestinal
ENSMUSG00000079259	-3.8057	0.0463489	Trim71	down	tripartite motif-containing 71
ENSMUSG00000030500	-3.77343	0.00969298	Slc17a6	down	solute carrier family 17 (sodium-dependent inorganic phosphate cotransporter), member 6
ENSMUSG00000027200	-3.75322	2.0302e-13	Sema6d	down	sema domain, transmembrane domain (TM), and cytoplasmic domain, (semaphorin) 6D
ENSMUSG00000074766	-3.7287	1.65393e-07	Ism1	down	isthmin 1, angiogenesis inhibitor
ENSMUSG00000038980	-3.70161	0.0314153	Rbbp8nl	down	RBBP8 N-terminal like
ENSMUSG00000045103	-3.6754	0.000399846	Dmd	down	dystrophin, muscular dystrophy
ENSMUSG00000026360	-3.58551	4.41249e-05	Rgs2	down	regulator of G-protein signaling 2
ENSMUSG00000024992	-3.5588	0.0176872	Pde6c	down	phosphodiesterase 6C, cGMP specific, cone, alpha prime
ENSMUSG00000074796	-3.53532	0.0275612	Slc4a11	down	solute carrier family 4, sodium bicarbonate transporter-like, member 11
ENSMUSG00000048572	-3.50013	5.80397e-06	Tmem252	down	transmembrane protein 252
ENSMUSG00000007034	-3.49937	0.000323127	Slc44a4	down	solute carrier family 44, member 4
ENSMUSG00000025658	-3.4801	0.0105456	Cnksr2	down	connector enhancer of kinase suppressor of Ras 2
ENSMUSG00000064165	-3.47651	0.00229797	Krt39	down	keratin 39
ENSMUSG00000020607	-3.47462	2.23065e-10	Fam84a	down	family with sequence similarity 84, member A
ENSMUSG00000022150	-3.47278	6.67485e-06	Dab2	down	disabled 2, mitogen-responsive phosphoprotein
ENSMUSG00000014773	-3.45574	1.39625e-05	Dll1	down	delta like canonical Notch ligand 1
ENSMUSG00000030560	-3.45199	0.0266258	Ctsc	down	cathepsin C
ENSMUSG00000027827	-3.45067	0.02631	Kcnab1	down	potassium voltage-gated channel, shaker-related subfamily, beta member 1
ENSMUSG00000030110	-3.44308	1.81114e-05	Ret	down	ret proto-oncogene
ENSMUSG00000041372	-3.42542	0.000162803	B4galnt3	down	beta-1,4-N-acetyl-galactosaminyl transferase 3
ENSMUSG00000035910	-3.42497	0.0383777	Dcdc2a	down	doublecortin domain containing 2a
ENSMUSG00000041923	-3.41351	0.00910429	Nol4	down	nucleolar protein 4
ENSMUSG00000024451	-3.40795	1.49236e-16	Arap3	down	ArfGAP with RhoGAP domain, ankyrin repeat and PH domain 3
ENSMUSG00000038007	-3.37139	0.00902075	Acer2	down	alkaline ceramidase 2
ENSMUSG00000034488	-3.37071	0.00040448	Edil3	down	EGF-like repeats and discoidin I-like domains 3
ENSMUSG00000090291	-3.36402	0.0311646	Lrrc10b	down	leucine rich repeat containing 10B
ENSMUSG00000049128	-3.36181	0.00125	Ivl	down	involucrin
ENSMUSG00000002565	-3.35289	5.79988e-05	Scin	down	scinderin
ENSMUSG00000040434	-3.3519	0.000264048	Large2	down	LARGE xylosyl- and glucuronyltransferase 2
ENSMUSG00000027314	-3.2888	0.000787584	Dll4	down	delta like canonical Notch ligand 4
ENSMUSG00000021216	-3.27681	0.0466088	Tubal3	down	tubulin, alpha-like 3
ENSMUSG00000039899	-3.23844	0.0327027	Fgl2	down	fibrinogen-like protein 2
ENSMUSG00000024998	-3.22104	0.0204416	Plce1	down	phospholipase C, epsilon 1
ENSMUSG00000045349	-3.22081	1.28668e-10	Sh2d5	down	SH2 domain containing 5
ENSMUSG00000021638	-3.18113	0.00275943	Ocln	down	occludin
ENSMUSG00000040035	-3.16023	0.000264048	Disp2	down	dispatched RND tramsporter family member 2
ENSMUSG00000054065	-3.15833	7.14221e-05	Pkp3	down	plakophilin 3
ENSMUSG00000031734	-3.15762	7.35127e-27	Irx3	down	Iroquois related homeobox 3
ENSMUSG00000049409	-3.14468	8.30857e-08	Prokr1	down	prokineticin receptor 1
ENSMUSG00000025932	-3.1335	0.0153541	Eya1	down	EYA transcriptional coactivator and phosphatase 1
ENSMUSG00000028909	-3.13075	0.0234671	Ptpru	down	protein tyrosine phosphatase, receptor type, U
ENSMUSG00000031910	-3.12803	1.89825e-13	Has3	down	hyaluronan synthase 3
ENSMUSG00000022367	-3.12206	7.07296e-07	Has2	down	hyaluronan synthase 2
ENSMUSG00000102418	-3.10559	9.29597e-05	Sh2d1b1	down	SH2 domain containing 1B1
ENSMUSG00000021208	-3.07249	2.95106e-05	Ifi27l2b	down	interferon, alpha-inducible protein 27 like 2B
ENSMUSG00000020042	-3.05669	5.72677e-09	Btbd11	down	BTB (POZ) domain containing 11
ENSMUSG00000013089	-3.04562	2.54025e-16	Etv5	down	ets variant 5
ENSMUSG00000027399	-3.02332	0.00477144	Il1a	down	interleukin 1 alpha
ENSMUSG00000043811	-3.01359	0.0162259	Rtn4r	down	reticulon 4 receptor
ENSMUSG00000026712	-2.97821	2.39753e-16	Mrc1	down	mannose receptor, C type 1
ENSMUSG00000022705	-2.96046	0.0302683	Drd3	down	dopamine receptor D3
ENSMUSG00000021640	-2.941	0.00876467	Naip1	down	NLR family, apoptosis inhibitory protein 1
ENSMUSG00000044165	-2.93506	0.000352628	Bcl2l15	down	BCLl2-like 15
ENSMUSG00000034324	-2.93206	0.000139242	Tmem132c	down	transmembrane protein 132C
ENSMUSG00000044041	-2.92832	0.0470198	Krt13	down	keratin 13
ENSMUSG00000056758	-2.91657	3.19372e-08	Hmga2	down	high mobility group AT-hook 2
ENSMUSG00000002992	-2.9033	0.00197464	Apoc2	down	apolipoprotein C-II
ENSMUSG00000006179	-2.88351	6.37156e-05	Prss16	down	protease, serine 16 (thymus)
ENSMUSG00000010760	-2.88304	2.47159e-15	Phlda2	down	pleckstrin homology like domain, family A, member 2
ENSMUSG00000030523	-2.8776	1.37893e-06	Trpm1	down	transient receptor potential cation channel, subfamily M, member 1
ENSMUSG00000054662	-2.87522	0.00012951	Ano9	down	anoctamin 9
ENSMUSG00000027792	-2.87285	0.00370158	Bche	down	butyrylcholinesterase
ENSMUSG00000047281	-2.86886	0.000339303	Sfn	down	stratifin
ENSMUSG00000040747	-2.83011	0.0015431	Cd53	down	CD53 antigen
ENSMUSG00000021539	-2.82545	0.000137872	Lect2	down	leukocyte cell-derived chemotaxin 2
ENSMUSG00000053846	-2.81596	0.000342148	Lipg	down	lipase, endothelial
ENSMUSG00000006642	-2.8041	0.0269692	Tcf23	down	transcription factor 23
ENSMUSG00000017639	-2.78449	0.021689	Rab11fip4	down	RAB11 family interacting protein 4 (class II)
ENSMUSG00000027315	-2.78318	0.0016673	Spint1	down	serine protease inhibitor, Kunitz type 1
ENSMUSG00000073678	-2.78127	1.47324e-05	Pgap1	down	post-GPI attachment to proteins 1
ENSMUSG00000002985	-2.77382	0.00486399	Apoe	down	apolipoprotein E
ENSMUSG00000031549	-2.76442	0.00364179	Ido2	down	indoleamine 2,3-dioxygenase 2
ENSMUSG00000082361	-2.75821	0.000264048	Btc	down	betacellulin, epidermal growth factor family member
ENSMUSG00000019853	-2.73273	0.000246473	Hebp2	down	heme binding protein 2
ENSMUSG00000027009	-2.7163	0.000315096	Itga4	down	integrin alpha 4
ENSMUSG00000032278	-2.69691	1.26267e-14	Paqr5	down	progestin and adipoQ receptor family member V
ENSMUSG00000027111	-2.69659	0.000101295	Itga6	down	integrin alpha 6
ENSMUSG00000030206	-2.68864	8.24398e-05	Gsg1	down	germ cell associated 1
ENSMUSG00000027977	-2.68469	3.287e-05	Ndst3	down	N-deacetylase/N-sulfotransferase (heparan glucosaminyl) 3
ENSMUSG00000003559	-2.66836	0.0259027	As3mt	down	arsenic (+3 oxidation state) methyltransferase
ENSMUSG00000017724	-2.64349	4.5288e-07	Etv4	down	ets variant 4
ENSMUSG00000053158	-2.64054	0.000986678	Fes	down	feline sarcoma oncogene
ENSMUSG00000028217	-2.62942	0.000106982	Cdh17	down	cadherin 17
ENSMUSG00000025978	-2.62186	0.0390751	Rftn2	down	raftlin family member 2
ENSMUSG00000029859	-2.57281	0.0308754	Epha1	down	Eph receptor A1
ENSMUSG00000024512	-2.57107	0.000196933	Dynap	down	dynactin associated protein
ENSMUSG00000037762	-2.55749	0.0153091	Slc16a9	down	solute carrier family 16 (monocarboxylic acid transporters), member 9
ENSMUSG00000014361	-2.5524	0.0110584	Mertk	down	MER proto-oncogene tyrosine kinase
ENSMUSG00000037855	-2.54331	0.0206287	Zfp365	down	zinc finger protein 365
ENSMUSG00000027843	-2.52662	4.81355e-05	Ptpn22	down	protein tyrosine phosphatase, non-receptor type 22 (lymphoid)
ENSMUSG00000019823	-2.52219	0.000563312	Mical1	down	microtubule associated monooxygenase, calponin and LIM domain containing 1
ENSMUSG00000051817	-2.52144	0.0109593	Sox12	down	SRY (sex determining region Y)-box 12
ENSMUSG00000078771	-2.50085	0.0266816	Evi2a	down	ecotropic viral integration site 2a
ENSMUSG00000047810	-2.49018	0.00070472	Ccdc88b	down	coiled-coil domain containing 88B
ENSMUSG00000035246	-2.47901	0.0468788	Pcyt1b	down	phosphate cytidylyltransferase 1, choline, beta isoform
ENSMUSG00000029646	-2.47873	0.000837341	Cdx2	down	caudal type homeobox 2
ENSMUSG00000057914	-2.47155	0.0217557	Cacnb2	down	calcium channel, voltage-dependent, beta 2 subunit
ENSMUSG00000045288	-2.45498	0.0212456	Ush1g	down	USH1 protein network component sans
ENSMUSG00000024388	-2.43013	0.0141683	Myo7b	down	myosin VIIB
ENSMUSG00000050222	-2.41428	0.00311167	Il17d	down	interleukin 17D
ENSMUSG00000055538	-2.40931	0.0268444	Zcchc24	down	zinc finger, CCHC domain containing 24
ENSMUSG00000050463	-2.40355	0.0402153	Krt78	down	keratin 78
ENSMUSG00000026809	-2.39088	0.030998	Spaca9	down	sperm acrosome associated 9
ENSMUSG00000030187	-2.38974	0.0174346	Klra2	down	killer cell lectin-like receptor, subfamily A, member 2
ENSMUSG00000027048	-2.38523	0.023538	Abcb11	down	ATP-binding cassette, sub-family B (MDR/TAP), member 11
ENSMUSG00000061397	-2.38221	0.00315709	Krt79	down	keratin 79
ENSMUSG00000071552	-2.3594	0.018134	Tigit	down	T cell immunoreceptor with Ig and ITIM domains
ENSMUSG00000021118	-2.3588	3.38913e-10	Plek2	down	pleckstrin 2
ENSMUSG00000040552	-2.3556	5.99593e-05	C3ar1	down	complement component 3a receptor 1
ENSMUSG00000059213	-2.32737	0.0117066	Ddn	down	dendrin
ENSMUSG00000029378	-2.2913	8.72113e-10	Areg	down	amphiregulin
ENSMUSG00000041817	-2.2414	0.00399474	Fam169a	down	family with sequence similarity 169, member A
ENSMUSG00000074272	-2.21053	0.0221195	Ceacam1	down	carcinoembryonic antigen-related cell adhesion molecule 1
ENSMUSG00000034765	-2.20227	5.91874e-08	Dusp5	down	dual specificity phosphatase 5
ENSMUSG00000026435	-2.20074	0.0015431	Slc45a3	down	solute carrier family 45, member 3
ENSMUSG00000003545	-2.18289	5.61045e-06	Fosb	down	FBJ osteosarcoma oncogene B
ENSMUSG00000026259	-2.17684	0.00326235	Ngef	down	neuronal guanine nucleotide exchange factor
ENSMUSG00000019960	-2.15412	5.9803e-07	Dusp6	down	dual specificity phosphatase 6
ENSMUSG00000021822	-2.13484	2.51092e-07	Plau	down	plasminogen activator, urokinase
ENSMUSG00000000567	-2.12951	8.76877e-05	Sox9	down	SRY (sex determining region Y)-box 9
ENSMUSG00000031963	-2.12665	0.0130658	Bmper	down	BMP-binding endothelial regulator
ENSMUSG00000033579	-2.11412	0.015385	Fa2h	down	fatty acid 2-hydroxylase
ENSMUSG00000020427	-2.11326	4.52056e-07	Igfbp3	down	insulin-like growth factor binding protein 3
ENSMUSG00000028655	-2.09162	0.000160033	Mfsd2a	down	major facilitator superfamily domain containing 2A
ENSMUSG00000038037	-2.08968	0.00499622	Socs1	down	suppressor of cytokine signaling 1
ENSMUSG00000038264	-2.08552	0.000965765	Sema7a	down	sema domain, immunoglobulin domain (Ig), and GPI membrane anchor, (semaphorin) 7A
ENSMUSG00000031434	-2.06922	4.92802e-05	Morc4	down	microrchidia 4
ENSMUSG00000029377	-2.06903	1.66698e-07	Ereg	down	epiregulin
ENSMUSG00000041351	-2.06683	4.32924e-13	Rap1gap	down	Rap1 GTPase-activating protein
ENSMUSG00000021250	-2.06149	0.00201016	Fos	down	FBJ osteosarcoma oncogene
ENSMUSG00000049044	-2.04038	0.00969298	Rapgef4	down	Rap guanine nucleotide exchange factor (GEF) 4
ENSMUSG00000052085	-2.03621	0.0313757	Dock8	down	dedicator of cytokinesis 8
ENSMUSG00000037306	-2.02345	0.0192459	Man1c1	down	mannosidase, alpha, class 1C, member 1
ENSMUSG00000005397	-2.02245	0.0348992	Nid1	down	nidogen 1
ENSMUSG00000025608	-2.0221	0.000133817	Podxl	down	podocalyxin-like
