# Supplementary material for: CRISPR/Cas9-Mediated Knock-Out of KrasG12D Mutated Pancreatic Cancer Cell Lines
Source: Int J Mol Sci. 2019 Nov 14;20(22):5706. doi: 10.3390/ijms20225706 (PMC6888344; doi:10.3390/ijms20225706)
Supplement: Supplementary file 1 [file ijms-20-05706-s001.zip › Supplementary_Table_FunctionalAnalysis.xlsx]

## Sheet: all DEGs
Functional Analysis with DAVID.
Category	Term	Count	Pvalue	List_Total	Pop_Hits	Pop_Total	FDR
GOTERM_BP_DIRECT	GO:0001525~angiogenesis	15	0.000244892	351	239	18082	0.00424163
GOTERM_BP_DIRECT	GO:0001568~blood vessel development	7	0.00250689	351	71	18082	0.0426268
GOTERM_BP_DIRECT	GO:0001657~ureteric bud development	7	0.000311476	351	48	18082	0.00539196
GOTERM_BP_DIRECT	GO:0006508~proteolysis	23	0.00225942	351	582	18082	0.0384963
GOTERM_BP_DIRECT	GO:0006693~prostaglandin metabolic process	4	0.00275198	351	15	18082	0.046701
GOTERM_BP_DIRECT	GO:0006954~inflammatory response	17	0.00115927	351	344	18082	0.0199297
GOTERM_BP_DIRECT	GO:0007155~cell adhesion	29	2.85734e-07	351	485	18082	4.95893e-06
GOTERM_BP_DIRECT	GO:0008284~positive regulation of cell proliferation	25	0.000154884	351	542	18082	0.00268462
GOTERM_BP_DIRECT	GO:0008285~negative regulation of cell proliferation	21	6.41821e-05	351	384	18082	0.0011133
GOTERM_BP_DIRECT	GO:0009887~organ morphogenesis	9	0.00126732	351	109	18082	0.0217681
GOTERM_BP_DIRECT	GO:0010628~positive regulation of gene expression	19	0.000822421	351	399	18082	0.0141776
GOTERM_BP_DIRECT	GO:0015721~bile acid and bile salt transport	4	0.00138921	351	12	18082	0.0238379
GOTERM_BP_DIRECT	GO:0016337~single organismal cell-cell adhesion	11	4.6833e-05	351	108	18082	0.000812481
GOTERM_BP_DIRECT	GO:0016525~negative regulation of angiogenesis	8	0.000479986	351	72	18082	0.0082976
GOTERM_BP_DIRECT	GO:0018108~peptidyl-tyrosine phosphorylation	7	0.00159249	351	65	18082	0.0272809
GOTERM_BP_DIRECT	GO:0030198~extracellular matrix organization	9	0.00168955	351	114	18082	0.0289207
GOTERM_BP_DIRECT	GO:0030199~collagen fibril organization	6	0.000885313	351	39	18082	0.015254
GOTERM_BP_DIRECT	GO:0030335~positive regulation of cell migration	14	0.000170274	351	203	18082	0.00295102
GOTERM_BP_DIRECT	GO:0032570~response to progesterone	5	0.00254053	351	30	18082	0.0431869
GOTERM_BP_DIRECT	GO:0035987~endodermal cell differentiation	6	0.000150118	351	27	18082	0.00260212
GOTERM_BP_DIRECT	GO:0042472~inner ear morphogenesis	7	0.00269115	351	72	18082	0.0456915
GOTERM_BP_DIRECT	GO:0043252~sodium-independent organic anion transport	5	0.00195664	351	28	18082	0.0334198
GOTERM_BP_DIRECT	GO:0045165~cell fate commitment	7	0.00269115	351	72	18082	0.0456915
GOTERM_BP_DIRECT	GO:0051384~response to glucocorticoid	8	0.000615548	351	75	18082	0.0106293
GOTERM_BP_DIRECT	GO:0051781~positive regulation of cell division	6	0.00170903	351	45	18082	0.0292495
GOTERM_BP_DIRECT	GO:0055085~transmembrane transport	18	0.000779677	351	364	18082	0.0134455
GOTERM_BP_DIRECT	GO:0060441~epithelial tube branching involved in lung morphogenesis	5	0.00107919	351	24	18082	0.0185651
GOTERM_BP_DIRECT	GO:0070374~positive regulation of ERK1 and ERK2 cascade	14	7.87624e-05	351	188	18082	0.00136605
GOTERM_CC_DIRECT	GO:0005576~extracellular region	88	3.12997e-16	387	1753	19662	4.44089e-15
GOTERM_CC_DIRECT	GO:0005578~proteinaceous extracellular matrix	24	7.87826e-08	387	316	19662	1.04226e-06
GOTERM_CC_DIRECT	GO:0005581~collagen trimer	9	0.000224311	387	83	19662	0.00296349
GOTERM_CC_DIRECT	GO:0005604~basement membrane	16	6.78101e-10	387	97	19662	8.97102e-09
GOTERM_CC_DIRECT	GO:0005615~extracellular space	75	1.28041e-13	387	1504	19662	1.69353e-12
GOTERM_CC_DIRECT	GO:0005886~plasma membrane	121	0.00275356	387	4874	19662	0.0358215
GOTERM_CC_DIRECT	GO:0005887~integral component of plasma membrane	53	8.14718e-09	387	1126	19662	1.07784e-07
GOTERM_CC_DIRECT	GO:0009986~cell surface	35	1.06756e-07	387	629	19662	1.41235e-06
GOTERM_CC_DIRECT	GO:0016020~membrane	186	3.40097e-07	387	6998	19662	4.49935e-06
GOTERM_CC_DIRECT	GO:0031012~extracellular matrix	15	0.00213214	387	294	19662	0.0278426
GOTERM_CC_DIRECT	GO:0031410~cytoplasmic vesicle	28	0.000204003	387	646	19662	0.00269552
GOTERM_CC_DIRECT	GO:0070062~extracellular exosome	83	2.08326e-05	387	2674	19662	0.000275572
GOTERM_CC_DIRECT	GO:0072562~blood microparticle	10	0.00126613	387	133	19662	0.0166214
GOTERM_MF_DIRECT	GO:0001077~transcriptional activator activity, RNA polymerase II core promoter proximal region sequence-specific binding	15	0.000960064	344	270	17446	0.0139437
GOTERM_MF_DIRECT	GO:0004714~transmembrane receptor protein tyrosine kinase activity	7	0.000644789	344	54	17446	0.00938482
GOTERM_MF_DIRECT	GO:0004867~serine-type endopeptidase inhibitor activity	10	0.000729061	344	123	17446	0.0106053
GOTERM_MF_DIRECT	GO:0005178~integrin binding	10	0.000156221	344	100	17446	0.00228135
GOTERM_MF_DIRECT	GO:0008201~heparin binding	13	4.47123e-05	344	151	17446	0.000653445
GOTERM_MF_DIRECT	GO:0015347~sodium-independent organic anion transmembrane transporter activity	5	0.00180199	344	27	17446	0.0260223
KEGG_PATHWAY	mmu04151:PI3K-Akt signaling pathway	18	0.00126819	165	351	7691	0.0156346
KEGG_PATHWAY	mmu04512:ECM-receptor interaction	9	0.000544288	165	88	7691	0.0067379
KEGG_PATHWAY	mmu04640:Hematopoietic cell lineage	8	0.00215734	165	85	7691	0.0264619
KEGG_PATHWAY	mmu05146:Amoebiasis	14	1.06196e-06	165	117	7691	1.31872e-05
KEGG_PATHWAY	mmu05202:Transcriptional misregulation in cancer	12	0.000767432	165	165	7691	0.00948817

## Sheet: down-regulated DEGs
Functional Analysis with DAVID.
Category	Term	Count	Pvalue	List_Total	Pop_Hits	Pop_Total	FDR
GOTERM_BP_DIRECT	GO:0001657~ureteric bud development	6	8.79082e-05	172	48	18082	0.00144995
GOTERM_BP_DIRECT	GO:0007155~cell adhesion	18	3.67514e-06	172	485	18082	6.06571e-05
GOTERM_BP_DIRECT	GO:0007173~epidermal growth factor receptor signaling pathway	5	0.000850378	172	45	18082	0.0139435
GOTERM_BP_DIRECT	GO:0008284~positive regulation of cell proliferation	18	1.5725e-05	172	542	18082	0.000259512
GOTERM_BP_DIRECT	GO:0008285~negative regulation of cell proliferation	13	0.000301385	172	384	18082	0.00496282
GOTERM_BP_DIRECT	GO:0016337~single organismal cell-cell adhesion	8	7.48051e-05	172	108	18082	0.00123396
GOTERM_BP_DIRECT	GO:0030154~cell differentiation	20	0.000151601	172	780	18082	0.00249926
GOTERM_BP_DIRECT	GO:0030155~regulation of cell adhesion	5	0.000653051	172	42	18082	0.0107243
GOTERM_BP_DIRECT	GO:0030335~positive regulation of cell migration	11	2.39512e-05	172	203	18082	0.000395246
GOTERM_BP_DIRECT	GO:0035987~endodermal cell differentiation	5	0.000114341	172	27	18082	0.00188555
GOTERM_BP_DIRECT	GO:0045639~positive regulation of myeloid cell differentiation	3	0.00239815	172	8	18082	0.0388545
GOTERM_BP_DIRECT	GO:0045840~positive regulation of mitotic nuclear division	4	0.00253447	172	29	18082	0.04102
GOTERM_BP_DIRECT	GO:0060441~epithelial tube branching involved in lung morphogenesis	4	0.00145333	172	24	18082	0.0237191
GOTERM_CC_DIRECT	GO:0005576~extracellular region	36	3.51539e-05	193	1753	19662	0.000443702
GOTERM_CC_DIRECT	GO:0005604~basement membrane	6	0.00262933	193	97	19662	0.0326908
GOTERM_CC_DIRECT	GO:0005615~extracellular space	28	0.00154227	193	1504	19662	0.0192964
GOTERM_CC_DIRECT	GO:0005886~plasma membrane	74	3.09312e-05	193	4874	19662	0.000390414
GOTERM_CC_DIRECT	GO:0005887~integral component of plasma membrane	26	0.000105099	193	1126	19662	0.00132599
GOTERM_CC_DIRECT	GO:0009986~cell surface	20	1.36829e-05	193	629	19662	0.000172723
GOTERM_CC_DIRECT	GO:0016020~membrane	108	8.62845e-09	193	6998	19662	1.08928e-07
GOTERM_CC_DIRECT	GO:0031410~cytoplasmic vesicle	18	0.000209862	193	646	19662	0.00264612
GOTERM_MF_DIRECT	GO:0004714~transmembrane receptor protein tyrosine kinase activity	5	0.00157888	163	54	17446	0.0214852
GOTERM_MF_DIRECT	GO:0005178~integrin binding	6	0.00240419	163	100	17446	0.0325447
KEGG_PATHWAY	mmu05202:Transcriptional misregulation in cancer	9	0.000247828	79	165	7691	0.00291285

## Sheet: up-regulated DEGs
Functional Analysis with DAVID.
Category	Term	Count	Pvalue	List_Total	Pop_Hits	Pop_Total	FDR
GOTERM_BP_DIRECT	GO:0002376~immune system process	12	0.00148289	179	383	18082	0.0235765
GOTERM_BP_DIRECT	GO:0006508~proteolysis	15	0.00189609	179	582	18082	0.0300526
GOTERM_BP_DIRECT	GO:0006954~inflammatory response	13	0.000160074	179	344	18082	0.00257049
GOTERM_BP_DIRECT	GO:0006958~complement activation, classical pathway	5	0.00209389	179	55	18082	0.0331385
GOTERM_BP_DIRECT	GO:0016525~negative regulation of angiogenesis	6	0.000717559	179	72	18082	0.0114744
GOTERM_BP_DIRECT	GO:0036006~cellular response to macrophage colony-stimulating factor stimulus	3	0.00140838	179	6	18082	0.0224044
GOTERM_BP_DIRECT	GO:0043252~sodium-independent organic anion transport	5	0.000154533	179	28	18082	0.00248161
GOTERM_BP_DIRECT	GO:0070374~positive regulation of ERK1 and ERK2 cascade	9	0.000557818	179	188	18082	0.00893073
GOTERM_CC_DIRECT	GO:0005576~extracellular region	52	7.79639e-13	194	1753	19662	9.50151e-12
GOTERM_CC_DIRECT	GO:0005578~proteinaceous extracellular matrix	18	1.57515e-08	194	316	19662	1.91974e-07
GOTERM_CC_DIRECT	GO:0005581~collagen trimer	7	0.000166832	194	83	19662	0.0020314
GOTERM_CC_DIRECT	GO:0005604~basement membrane	10	4.76683e-07	194	97	19662	5.80965e-06
GOTERM_CC_DIRECT	GO:0005615~extracellular space	47	2.51675e-12	194	1504	19662	3.06736e-11
GOTERM_CC_DIRECT	GO:0005887~integral component of plasma membrane	27	4.31817e-05	194	1126	19662	0.000526157
GOTERM_CC_DIRECT	GO:0009986~cell surface	15	0.00377596	194	629	19662	0.0450605
GOTERM_CC_DIRECT	GO:0031012~extracellular matrix	10	0.00254848	194	294	19662	0.0306211
GOTERM_CC_DIRECT	GO:0070062~extracellular exosome	49	1.81969e-05	194	2674	19662	0.000221755
GOTERM_CC_DIRECT	GO:0072562~blood microparticle	8	0.000345748	194	133	19662	0.00420573
GOTERM_MF_DIRECT	GO:0004867~serine-type endopeptidase inhibitor activity	8	0.000287714	181	123	17446	0.00389353
GOTERM_MF_DIRECT	GO:0008201~heparin binding	8	0.000981966	181	151	17446	0.0132308
GOTERM_MF_DIRECT	GO:0015347~sodium-independent organic anion transmembrane transporter activity	5	0.000159759	181	27	17446	0.0021637
KEGG_PATHWAY	mmu04151:PI3K-Akt signaling pathway	12	0.00156963	86	351	7691	0.018605
KEGG_PATHWAY	mmu04974:Protein digestion and absorption	7	0.00040081	86	88	7691	0.00478133
KEGG_PATHWAY	mmu05146:Amoebiasis	11	5.40783e-07	86	117	7691	6.46525e-06
